# Supplementary material for: Honey Origin Authentication via Mineral Profiling Combined with Chemometric Approaches
Source: Foods. 2023 Jul 25;12(15):2826. doi: 10.3390/foods12152826 (PMC10417852; doi:10.3390/foods12152826)
Supplement: Supplementary file 1 [file foods-12-02826-s001.zip]

Archive with 2 entries (2 files):
- Supplement_Figures.pdf
- Supplement_Tables.pdf
